# Supplementary material for: Can We Use Gene-Editing to Induce Apomixis in Sexual Plants?
Source: Genes (Basel). 2020 Jul 12;11(7):781. doi: 10.3390/genes11070781 (PMC7397034; doi:10.3390/genes11070781)
Supplement: Supplementary file 1 [file genes-11-00781-s001.zip]

Archive with 1 entries (1 files):
- genes-854326-supplementary.xlsx
