# Supplementary material for: Can We Use Gene-Editing to Induce Apomixis in Sexual Plants?
Source: Genes (Basel). 2020 Jul 12;11(7):781. doi: 10.3390/genes11070781 (PMC7397034; doi:10.3390/genes11070781)
Supplement: Supplementary file 1 [file genes-11-00781-s001.zip › genes-854326-supplementary.xlsx]

## Sheet: Sheet1
Table S1. List of plant species in apomictic genera with public genomes assemblies available in GenBank
Apomictic genus	Assembled species	Crop/Wild	Reproductive mode					S=sexual; A=apospory; D=diplospory; AE= adeventitious embryony
			S	A	D	A+D	AE	Reference for genus
Alnus					1		1	Woodworth RH. 1929. Parthenogenesis and Polyembryony in Alnus rugosa (Duroi) Spreng. Science 70: 192-193.
	Alnus glutinosa	wild	sexual
Beta				1	1	1	1	Jassem B. 1976. Embryology and genetics of apomixis in the section Corollinae of the genus Beta. Acta biologica Cracoviensia. Series botanica 19: 149-172.
	Beta patula	wild	sexual
	Beta vulgaris subsp. maritima	wild	sexual
	Beta vulgaris subsp. vulgaris	crop	sexual
Betula							1	Korchagina I.A. 1981. Family Betulaceae, in Comparative Embryology of Flowering Plants (Winteraceae-Juglandaceae), Nauka, Leningrad, 201pp.
	Betula nana	wild	sexual
	Betula pendula	wild	sexual
Boechera				1	1	1	1	Böcher T.W. 1947. Cytological studies of Arabis holboellii Hornem. Hereditas 33:573. Lebègue A. 1948. Embryologie des Crucifères: Polyembryonie chez l´Arabis Lyallii S. Wats. Bulletin de la Société Botanique de France 95: 250-252.
	Boechera puberula	wild	sexual
	Boechera stricta	wild	sexual
Boehmeria					1			Okabe, S. 1963. Apomixis in the genus Boehmeria (Cytological studies of the apomixis in angiosperms. I). Sci. Reports Tohoku University 29: 207-215.
	Boehmeria nivea	crop	sexual
Carica							1	Vegas A. Trujillo G., Sandrea Y., Mata J. 2003. Apomixis polembrionía somática y cigótica in vivo en lechosa / Apomixis somatic and zygotic poliembriony in vivo in papaya. Interciencia 28: 715-718. (in spanish)
	Carica papaya	crop	sexual
Carya							1	Zhang B, Wang ZJ, Jin SH, Xia GH, Huang YJ, Huang JQ. 2012. A pattern of unique embryogenesis occurring via apomixis in Carya cathayensis. BIOLOGIA PLANTARUM 56: 620-627.
	Carya cathayensis	crop	sexual
	Carya illinoinensis	crop	sexual
Casuarina					1			Barlow BA. 1959. Polyploidy and apomixis in the Casuarina distyla species group. Australian Journal of Botany 7: 238–251.
	Casuarina equisetifolia subsp. incana	wild	sexual
	Casuarina glauca	wild	sexual
Cenchrus				1			1	Fisher WD, Bashaw EC,Holt EC. 1954. Evidence for apomixis in Pennisetum ciliare and Cenchrus setigerus. Agron. Journ. 46: 401-404. Snyder LA, Hernandez AR, Warmke HE. 1955. The Mechanism of Apomixis in Pennisetum ciliare. Botanical Gazette 116 (3): 209-221.
	Cenchrus americanus	crop	sexual
Citrus							1	Strasburger E. 1878. Über Polyembryony. Jena Zeitschr. für Naturwiss. 12: 647-670. Frost HB. 1926. Polyembryony, heterozygosis and chimeras in citrus. Hilgardia 1: 365-402. Frost HB. 1938. Nucellar embryony and juvenile characters in clonal varieties of Citrus. Journal of Heredity 29: 423-432
	Citrus cavaleriei	wild	sexual
	Citrus clementina	crop	sexual
	Citrus hindsii	wild	sexual
	Citrus maxima	crop	sexual
	Citrus medica	wild	sexual
	Citrus reticulata	crop	sexual
	Citrus sinensis	crop	sexual
	Citrus unshiu	crop	sexual
	Citrus x paradisi x Citrus trifoliata	crop	sexual
Cucumis				1	1	1	1	Zagorcheva LI. 1989. Embryological analysis in Cucumis fiscifolius A. Rich. Apomixis Newsletter 1: 42-43.
	Cucumis melo	crop	sexual
	Cucumis sativus	crop	sexual
Dactylis				1				Czapik R. 2000. Apomixis in monocotyledons. In: Jacobs SWL, Everett J (eds). Grasses: systematics and evolution: 316-321.
	Dactylis glomerata	wild	sexual
Echinochloa				1				Muniyamma M. 1978. Variations in Microsporogenesis and the Development of Embryo Sacs in Echinochloa stagnina (Retz.) P. Beauv. (Gramineae). Botanical Gazette 139 (1): 87-94.
	Echinochloa crus-galli	wild	sexual
Eragrostis					1			Brown VW and Emery WHP. 1958. Apomixis in Gramineae. Panicoideae. American Journal of Botany 45: 253-263.
	Eragrostis curvula	wild	sexual
	Eragrostis nindensis	wild	sexual
	Eragrostis tef	crop	sexual
Erigeron				1	1	1		Tahara M. 1915. Parthenogenesis in Erigeron annuus. Botanical Magazine (Tokyo) 29: 245-254.
	Erigeron canadensis	wild	sexual
Eugenia				1			1	Tiwary, N.K. 1926. On the occurrence of polyembryony in the genus Eugenia. Journal of the Indian Botanical Society 5: 124-136. Pijl L. Van der. 1934. Über Polyembryonie bei Eugenia. Recueil des Travaux Botaniques Neerlandais 31: 113-187. Johnson A. 1936. Polyembryony in Eugenia hookeri. American Journal of Botany 23: 83-85.
	Eugenia uniflora	wild	sexual
Euphorbia							1	Carano E. 1925. Sul particolare sviluppo del gametofito femminile di Euphorbia dulcis L. Rendiconto della Reale Accademia Nazionale dei Lincei 1: 633-635.
	Euphorbia esula	wild	sexual
Ficus							1	Zdruikovskaya-Rikhter AI. 1978. Apomixis in Ficus afganistanica. In Apomixis ans Cytoembryology of Plants, Izd. Saratov University, Saratov IV, 45pp.
	Ficus carica	crop	sexual
	Ficus erecta	wild	sexual
Handroanthus							1	Bittencourt NS, Giorgi Moraes CI. 2010. Self-fertility and polyembryony in South American yellow trumpet trees Handroanthus chrysotrichus and H. ochraceus, Bignoniaceae): a histological study of postpollination events. Plant Systematic and Evolution 288:59-76.
	Handroanthus impetiginosus	wild	sexual
Hypericum				1				Noak K. 1939. Über Hypericum-Kreunzungen. VI. Fortpflanzungsverhältnisse und Bastarde von Hypericum perforatum L. Zeitschrift für Induktive Abstammungs und Vererbungslehre 76: 569-601.
	Hypericum perforatum	wild	sexual
Iberis				1	1			Yurukova Grancharova P, Anchev M, Goranova V. 2004. Embryological study on diploid and triploid populations of Iberis saxatilis subsp. saxatilis (Brassicaceae) in the Bulgarian flora. Phytologia Balcanica 10: 69-78.
	Iberis amara	wild (ornamental)	sexual
	Iberis pinnata	wild	sexual
Luffa					1			Deshpande PK, Bhusute SM, Makde KH. 1984. A case of diplospory in Luffa cylindrica L. Current Science 53: 820-823.
	Luffa acutangula	crop	sexual
	Luffa aegyptiaca	crop	sexual
Malus				1			1	Dermen H. 1936. Aposporic parthenogenesis in a triploid apple, Malus hupehensis. Journal Arnold Arboretum 17: 90-105.
	Malus baccata	wild	sexual
	Malus domestica	crop	sexual
Mangifera							1	Strasburger E. 1878. Über Polyembryony. Jena Zeitschr. für Naturwiss. 12: 647-670. Juliano JB, Cuevas NY. 1932. Floral morphology of the mango (Mangifera indica L.) with special reference to the pico variety from the Philippines. Philippine Agriculturist 21: 449–472. Gurgel J.J.A. 1952. Polyembryionia e embryiogenia adventica em Citrus. Mangifera e Eugenia. Rev. Lit. Duser. 3: 443
	Mangifera indica	crop	sexual
Manihot				1				Nassar NMA, Vieira AM, Vieira C, Grattapaglia D. 1997. A molecular and embryonic study of apomixis in cassava (Manihot esculenta Crantz). Euphytica 102: 9-13.
	Manihot esculenta subsp. flabellifolia		sexual
	Manihot esculenta	crop	sexual
Momordica					1		1	Bluskute SM. 1987. Generative apospory in Momordia charantia var. Muricata (Willd.) Chaklrav. Indian Botanical Reporter 6: 131-133.
	Momordica charantia	wild	sexual
Morus							1	Winkler H. 1908. Parthenogenesis und Apogamie im Pflanzenreiche. Jena: G. Fisher 166p.
	Morus alba	crop	sexual
	Morus notabilis	wild	sexual
Panicum				1				Warmke HE. 1954. Apomixis in Panicum maximum. American Journal of Botany 41: 5-11.
	Panicum hallii	wild	sexual
	Panicum miliaceum	wild	sexual
Pereskia							1	Naumova, T.N. Apomixis in Angiosperms-Nucellar and Integumentary embryony; CRC Press: Boca Raton, FL, USA, 1993; ISBN 13: 978-1-315-89065-4.
	Pereskia humboldtii	wild	sexual
Pyrus				1			1	Dermen H. 1936. Aposporic parthenogenesis in a triploid apple, Malus hupehensis. Journal Arnold Arboretum 17: 90-105. Grevtzova NA. 1978. Apomixis in genus Malus Mill. and Pyrus L. In Apomixis and Cytoembryology, Saratov State University, Saratov 4: 22.
	Pyrus betulifolia	wild	sexual
	Pyrus ussuriensis x Pyrus communis	crop	sexual
	Pyrus x bretschneideri	crop	sexual
Salix							1	Ikeno S. 1922. On hybridization of some species of Salix. Annals of Botany 36: 175-191.
	Salix brachista	wild	sexual
Setaria				1				Emery WHP. 1957. A study of reproduction in Setaria macrostachya and its relatives in the southwestern United States and Northern Mexico. Bull. Torrey Bot. Club 84: 106-121.
	Setaria italica	crop	sexual
	Setaria viridis	wild	sexual
Urochloa				1				Pritchard AJ. 1970. Meiosis and embryo sac development in Urochloa mosambicenisis and three Paspalum species. Australian Journal of Agricultural Research 21: 649-652
	Urochloa ruziziensis	crop	sexual
33 genera				16	10	4	19
